# Supplementary material for: Bayesian Data Assimilation of Temperature Dependence of Solid–Liquid Interfacial Properties of Nickel
Source: Nanomaterials (Basel). 2021 Sep 6;11(9):2308. doi: 10.3390/nano11092308 (PMC8471389; doi:10.3390/nano11092308)
Supplement: Supplementary file 1 [file nanomaterials-11-02308-s001.zip]

Archive with 1 entries (1 files):
- nanomaterials-1355779-supplementary.pdf
